# Supplementary material for: Nanoimprinted and Anodized Templates for Large-Scale and Low-Cost Nanopatterning
Source: Nanomaterials (Basel). 2021 Dec 17;11(12):3430. doi: 10.3390/nano11123430 (PMC8707581; doi:10.3390/nano11123430)
Supplement: Supplementary file 1 [file nanomaterials-11-03430-s001.zip]

Archive with 1 entries (1 files):
- nanomaterials-1503070-SI.pdf
